# Supplementary material for: Evolutionary context for the association of γ-globin, serum uric acid, and hypertension in African Americans
Source: BMC Med Genet. 2015 Nov 5;16:103. doi: 10.1186/s12881-015-0249-z (PMC4684912; doi:10.1186/s12881-015-0249-z)
Supplement: Additional file 2: — Annotation of SNPs associated with serum uric acid levels. (XLSX 14 kb) [file 12881_2015_249_MOESM2_ESM.xlsx]

## Sheet: Sheet1
Additional File 2. Annotation of SNPs associated with serum uric acid levels.
Chromosome	Position (bp)	r2	D'	is_query_snp	rsID	Ancestral Allele	Derived Allele	Ancestral Allele Frequency in 1000 Genomes African samples	Ancestral Allele Frequency in 1000 Genomes American samples	Ancestral Allele Frequency in 1000 Genomes Asian samples	Ancestral Allele Frequency in 1000 Genomes European samples	Promoter (ENCODE)	Enhancer (ENCODE)	Promoter (Roadmap)	Enhancer (Roadmap)	DNase I Hypersensitive Site	Binding Proteins	eQTL	Motifs
11	5262782	1	1	1	rs11036415	C	A	0.81	0.87	0.89	0.8	.	K562,4_Strong_Enhancer	.	.	.	.	.	Dbx1;Foxk1;Foxl1_1;Foxo_3;HNF1_7;Hoxa10;Hoxb13;Hoxc10;Hoxc9;Ncx_2;Pbx-1_4;Pou3f2_1;Sox_18;Sox_19;Sox_2;TATA_known1;TATA_known3;Zfp105
11	5273147	0.94	1	0	rs2855126	C	G	0.73	0.43	0.25	0.54	.	K562,4_Strong_Enhancer	.	CD8.MP,14_Enh;CD34.MBP1536,14_Enh;CD4.MP,14_Enh	.	K562,POL2,Stanford,IFNa30;K562,POL2,Stanford,IFNa6h	.	.
11	5273687	1	1	0	rs2855125	T	G	0.74	0.43	0.25	0.53	K562,1_Active_Promoter	.	.	CD8.MP,14_Enh;CD34.MBP1536,14_Enh;CD4.MP,14_Enh	AWG,K562,None;Duke,Ishikawa,4OHTAM_20nM_72hr;UW,CMK,None	K562,POL2,HudsonAlpha,None;K562,POL2,Stanford,IFNa30;K562,POL2,Stanford,IFNa6h;K562,POL2,Stanford,IFNg30;K562,POL2,Stanford,IFNg6h;K562,POL2,UT-A,None	.	AP-2_known3;NF-E2_disc1;NF-E2_disc4;Nanog_known1;Nrf-2_3;SMC3_disc4
11	5274923	0.85	1	0	rs151297183	-	GT	0.23	0.45	0.62	0.38	K562,1_Active_Promoter	.	.	CD8.MP,14_Enh;CD4.MP,14_Enh	.	.	.	E2A_5;Egr-1_disc7;Foxp1;Myc_disc2;Myc_disc9;Myc_known1;NF-E2_disc3;RREB-1_2;Zfp161_3
11	5275240	0.95	1	0	rs11036475	A	G	0.25	0.57	0.75	0.47	.	K562,4_Strong_Enhancer	.	CD8.MP,14_Enh;CD4.MP,14_Enh	.	.	.	GR_known8;HNF4_known1;Irf_known2;PPAR_1;PPAR_3;Pax-5_disc3;RXR::LXR;RXRA_known1;RXRA_known6;TCF4_disc2;TR4_disc2;ZEB1_known4
11	5275343	0.89	0.98	0	rs11036476	C	T	0.75	0.43	0.26	0.54	.	K562,4_Strong_Enhancer	.	CD8.MP,14_Enh;CD4.MP,14_Enh	UW,H7-hESC,None	.	.	.
11	5276818	1	1	0	rs2011051	G	T	0.74	0.43	0.26	0.53	.	K562,4_Strong_Enhancer	.	CD8.MP,14_Enh;CD4.MP,14_Enh	.	.	.	NRSF_disc8;Pdx1_2;Smad_1
11	5277078	1	1	1	rs2855123	A	T	0.74	0.43	0.26	0.54	.	K562,4_Strong_Enhancer	.	CD4.MP,14_Enh	.	.	.	NF-E2_known1
11	5280022	0.95	1	0	rs11036496	G	C	0.73	0.43	0.25	0.54	.	K562,5_Strong_Enhancer;H1,7_Weak_Enhancer;HMEC,7_Weak_Enhancer	HUES6,6_TssD2	H1,12_EnhWk2;IPS.15,12_EnhWk2;IPS.18,12_EnhWk2;H9,12_EnhWk2;H1.BMP4DM,12_EnhWk2;IPS.DF19,12_EnhWk2;IPS.DF6,12_EnhWk2;H1.BMP4DT,12_EnhWk2;ES.WA7,12_EnhWk2;BR.H35,12_EnhWk2;CD34.C,11_EnhWk1;PFK.2,12_EnhWk2;ES.I3,13_EnhA	AWG,K562,None;UW,HRCEpiC,None;UW,HRE,None	H1-hESC,USF1,HudsonAlpha,None;HepG2,USF2,Stanford,None;K562,CMYC,Stanford,IFNg30;K562,E2F6,HudsonAlpha,None;K562,EGR1,HudsonAlpha,None;K562,MAFK,Stanford,None;K562,MAX,HudsonAlpha,None;K562,USF1,HudsonAlpha,None;K562,USF2,Stanford,None;K562,YY1,HudsonAlpha,None;K562,YY1,HudsonAlpha,None;NT2-D1,YY1,UCD,None	.	KAP1_disc2;Nrf-2_2;Rad21_disc1;TCF11::MafG
11	5284146	0.94	0.99	0	rs11036507	C	T	0.73	0.43	0.26	0.54	.	.	.	.	.	.	.	Arnt_1;Gm397;Mtf1_1;Mtf1_2;Myc_disc2;Myc_known9;TATA_known4;p53_3
11	5286312	0.94	0.99	0	rs4910546	T	C	0.73	0.43	0.25	0.54	.	K562,7_Weak_Enhancer	.	.	.	.	.	.
11	5287935	0.93	0.98	0	rs7481986	C	T	0.73	0.42	0.26	0.54	.	K562,7_Weak_Enhancer	.	.	.	.	.	Hoxa5_1
11	5273147	1	1	1	rs2855126	C	G	0.73	0.43	0.25	0.54	.	K562,4_Strong_Enhancer	.	CD8.MP,14_Enh;CD34.MBP1536,14_Enh;CD4.MP,14_Enh	.	K562,POL2,Stanford,IFNa30;K562,POL2,Stanford,IFNa6h	.	.
11	5273687	0.94	1	0	rs2855125	T	G	0.74	0.43	0.25	0.53	K562,1_Active_Promoter	.	.	CD8.MP,14_Enh;CD34.MBP1536,14_Enh;CD4.MP,14_Enh	AWG,K562,None;Duke,Ishikawa,4OHTAM_20nM_72hr;UW,CMK,None	K562,POL2,HudsonAlpha,None;K562,POL2,Stanford,IFNa30;K562,POL2,Stanford,IFNa6h;K562,POL2,Stanford,IFNg30;K562,POL2,Stanford,IFNg6h;K562,POL2,UT-A,None	.	AP-2_known3;NF-E2_disc1;NF-E2_disc4;Nanog_known1;Nrf-2_3;SMC3_disc4
11	5274923	0.8	1	0	rs151297183	-	GT	0.23	0.45	0.62	0.38	K562,1_Active_Promoter	.	.	CD8.MP,14_Enh;CD4.MP,14_Enh	.	.	.	E2A_5;Egr-1_disc7;Foxp1;Myc_disc2;Myc_disc9;Myc_known1;NF-E2_disc3;RREB-1_2;Zfp161_3
11	5275240	0.89	1	0	rs11036475	A	G	0.25	0.57	0.75	0.47	.	K562,4_Strong_Enhancer	.	CD8.MP,14_Enh;CD4.MP,14_Enh	.	.	.	GR_known8;HNF4_known1;Irf_known2;PPAR_1;PPAR_3;Pax-5_disc3;RXR::LXR;RXRA_known1;RXRA_known6;TCF4_disc2;TR4_disc2;ZEB1_known4
11	5275343	0.83	0.98	0	rs11036476	C	T	0.75	0.43	0.26	0.54	.	K562,4_Strong_Enhancer	.	CD8.MP,14_Enh;CD4.MP,14_Enh	UW,H7-hESC,None	.	.	.
11	5276818	0.94	1	0	rs2011051	G	T	0.74	0.43	0.26	0.53	.	K562,4_Strong_Enhancer	.	CD8.MP,14_Enh;CD4.MP,14_Enh	.	.	.	NRSF_disc8;Pdx1_2;Smad_1
11	5277078	0.94	1	0	rs2855123	A	T	0.74	0.43	0.26	0.54	.	K562,4_Strong_Enhancer	.	CD4.MP,14_Enh	.	.	.	NF-E2_known1
11	5280022	0.91	0.96	0	rs11036496	G	C	0.73	0.43	0.25	0.54	.	K562,5_Strong_Enhancer;H1,7_Weak_Enhancer;HMEC,7_Weak_Enhancer	HUES6,6_TssD2	H1,12_EnhWk2;IPS.15,12_EnhWk2;IPS.18,12_EnhWk2;H9,12_EnhWk2;H1.BMP4DM,12_EnhWk2;IPS.DF19,12_EnhWk2;IPS.DF6,12_EnhWk2;H1.BMP4DT,12_EnhWk2;ES.WA7,12_EnhWk2;BR.H35,12_EnhWk2;CD34.C,11_EnhWk1;PFK.2,12_EnhWk2;ES.I3,13_EnhA	AWG,K562,None;UW,HRCEpiC,None;UW,HRE,None	H1-hESC,USF1,HudsonAlpha,None;HepG2,USF2,Stanford,None;K562,CMYC,Stanford,IFNg30;K562,E2F6,HudsonAlpha,None;K562,EGR1,HudsonAlpha,None;K562,MAFK,Stanford,None;K562,MAX,HudsonAlpha,None;K562,USF1,HudsonAlpha,None;K562,USF2,Stanford,None;K562,YY1,HudsonAlpha,None;K562,YY1,HudsonAlpha,None;NT2-D1,YY1,UCD,None	.	KAP1_disc2;Nrf-2_2;Rad21_disc1;TCF11::MafG
11	5284146	0.9	0.96	0	rs11036507	C	T	0.73	0.43	0.26	0.54	.	.	.	.	.	.	.	Arnt_1;Gm397;Mtf1_1;Mtf1_2;Myc_disc2;Myc_known9;TATA_known4;p53_3
11	5286312	0.9	0.96	0	rs4910546	T	C	0.73	0.43	0.25	0.54	.	K562,7_Weak_Enhancer	.	.	.	.	.	.
11	5287935	0.89	0.96	0	rs7481986	C	T	0.73	0.42	0.26	0.54	.	K562,7_Weak_Enhancer	.	.	.	.	.	Hoxa5_1
